# Supplementary material for: Multi-Scale Feature Attention Network for Rapid and Non-Destructive Quantification of Aflatoxin B1 in Maize Using Hyperspectral Imaging
Source: Foods. 2025 Nov 3;14(21):3769. doi: 10.3390/foods14213769 (PMC12610444; doi:10.3390/foods14213769)
Supplement: Supplementary file 1 [file foods-14-03769-s001.zip]

Archive with 1 entries (1 files):
- foods-3946862-supplementary.pdf
